# Supplementary material for: Uneven effects of trans-vaginal mesh reconstruction on the viscoelastic property of the urinary bladder in patients with pelvic organ prolapse
Source: Front Bioeng Biotechnol. 2026 Jan 12;13:1677779. doi: 10.3389/fbioe.2025.1677779 (PMC12832731; doi:10.3389/fbioe.2025.1677779)
Supplement: Supplementary file 1 [file Table2.xlsx]

## Sheet: 工作表1
	p't #
		POP stage	Parity	Previous pelvic surgery	Comorbidity (DM, neurogenic bladder)
	56085679	III	2	-	Hypertension, hyperlipidemia
	54659194	IV	3	-	Hypertension
	54487224	III	3	-	Hypertension
	54468862	III	3	-	Hypertension, arrthymia
	54289742	III	2	ectopic preganancy s/p laparotomy	-
	53603296	III	3	-	-
	53295204	III	4	LAVH	thyroid rumor, underactive detrusor
	53286298	IV	4	-	Hypertension
	50518176	IV	2	-	Breast cancer, Type 2 DM
	49413384	IV	4	-	Hypertension
	49237248	III	4	-	Type 2 DM
	37183109	IV	4	spine operation	Hypertension, hyperlipidemia
	29075688	III	3	subtotal hysterectomy, HIVD s/p OP	Hypertension, hyperlipidemia, Type 2 DM
	26654263	III	1	ATH+SO	-
	25920807	IV	4	Cesarean section once and spinal surgery	Type 2 DM
	25565887	III	3	-	Underactive detrusor
	20521999	III	4	HIVD s/p OP	Hypertension, hyperlipidemia
	19762087	III	2	-	Hypertension, hyperlipidemia, Type 2 DM
	18756825	III	3	laparotomic myomectomy	-
	16766040	III	2	-	Hypertension
	15968334	IV	1	-	Hypertension, hyperlipidemia, Type 2 DM
	11505621	III	6	-	Hypertension, hyperlipidemia
	9992786	III	3	hemorrhoid s/p operation	Hypertension, coronoary artery disease
	6820657	III	3	-	Hypertension
	5584783	IV	3	-	osteroarthritis
	5032064	III	4	Anal fistula with hemorrhoid	Hypertension, hyperlipidemia, Type 2 DM
	2945459	III	1	-	-
