# Supplementary material for: Uneven effects of trans-vaginal mesh reconstruction on the viscoelastic property of the urinary bladder in patients with pelvic organ prolapse
Source: Front Bioeng Biotechnol. 2026 Jan 12;13:1677779. doi: 10.3389/fbioe.2025.1677779 (PMC12832731; doi:10.3389/fbioe.2025.1677779)
Supplement: Supplementary file 3 [file Table3.xlsx]

## Sheet: 工作表1
	Vinf	ΔP1/2	C1/2	ΔP2/2	p't #	ΔV	ΔP Filling	Comp	V residual	mPvod	ΔTvod	Fvod	Rvod	WORK		<-PRE	POST->		Vinf	ΔP1/2	C1/2	ΔP2/2		ΔV	ΔP Filling	Comp	V residual	mPvod	ΔTvod	Fvod	Rvod	WORK
	690	3.9	88.4615	4.2	56085679	690	8.1	85.1852	0	13.5	55	12.5455	1.07609	6681.47	94815=20X300				365.3	0.7	260.929	0.8	56085679	365.3	1.5	243.533	0	12.8	58.6	6.23379	2.05333	5568.04
	0				54659194			#DIV/0!											0				54659194			#DIV/0!
	0				54487224			#DIV/0!											0				54487224			#DIV/0!
	443.2	2.1	105.524	3.8	54468862	443.2	5.9	75.1186	0	9.3	76	5.83158	1.59477	2949.09					371.4	1.4	132.643	1	54468862	371.4	2.4	154.75	0	8.3	86.1	4.31359	1.92415	3039.33
	543.9	5.3	51.3113	12.6	54289742	390.8	17.9	30.3855	153.1	30.6	69.5	5.62302	5.44191	9619.3					529.5	3.4	77.8676	4.8	54289742	466.5	8.2	64.5732	63	29.1	103.1	4.52473	6.43132	12432
	470				53603296	370		#DIV/0!	100					9473.44					#VALUE!				53603296	461.2		#VALUE!	/					3262.02
	0				53295204			#DIV/0!											587.3				53295204	262.3		#DIV/0!	325	6.8	51.9	5.05395	1.34548	5309.92
	630.9	1.2	262.875	4.4	53286298	367	5.6	112.661	263.9	24.2	20.8	17.6442	1.37155	7573.42					600.2	1.6	187.562	5.2	53286298	600.2	6.8	88.2647	0	20.1	55.7	10.7756	1.86533	11408.5
	464.1	1.5	154.7	2.9	50518176	464.1	4.4	105.477	0	12.4	139.2	3.33405	3.7192	5100.78					448.3	1.3	172.423	1.4	50518176	448.3	2.7	166.037	0	11.4	36.5	12.2822	0.928173	3735.17
	226.1	2.1	53.8333	6.1	49413384	204	8.2	27.5732	22.1	9.9	59	3.45763	2.86324	4067.9					344.9	2.3	74.9783	2.6	49413384	142.7	4.9	70.3878	202.2	11.6	27.1	5.26568	2.20294	1225.31
	737.7	3.8	97.0658	8.6	49237248	245.5	12.4	59.4919	492.2	6.47	97.3	2.52312	2.56428	1586.65					423.5	2.7	78.4259	4.2	49237248	278.3	6.9	61.3768	145.2	18.6	41	6.7878	2.74021	4487.58
	658.3	1.1	299.227	4.15	37183109	658.3	5.25	125.39	0	14.2	54.8	12.0128	1.18208	10190.3					369.7	2.8	66.0179	1.2	37183109	369.7	4	92.425	0	28.7	54.8	6.74635	4.25415	8922.01
	640.9	1.7	188.5	5.1	29075688	508.7	6.8	94.25	132.2	43.4	56.2	9.0516	4.79473	11864.6					543.9	2.1	129.5	3.2	29075688	435.5	5.3	102.623	108.4	45	40.6	10.7266	4.19518	15431
	546.6				26654263	546.6		#DIV/0!	0	/13.8	/63.1			0									26654263	490.9		#VALUE!	/	/				0
	357.4	6.8	26.2794	12	25920807	152.6	18.8	19.0106	204.8	23.5	64.7	2.35858	9.96363	1854.71					281.1	1.1	127.773	1.1	25920807	250.1	2.2	127.773	31	3.6	27.6	9.06159	0.397281	1185.57
	403.5	5.7	35.3947	15.4	25565887	111	21.1	19.1232	292.5	23	68.5	1.62044	14.1937	1599.3					456.7	2.8	81.5536	2.9	25565887	390.2	5.7	80.1228	66.5	13	54.6	7.14652	1.81907	5845.59
	71.2	4.8	7.41667	6.8	20521999	71.2	11.6	6.13793	0	22.5	26.5	2.68679	8.3743	1216.52					102	1.1	46.3636	1.2	20521999	102	2.3	44.3478	0	18	37.4	2.72727	6.6	903.971
	434.8	1.9	114.421	2.8	19762087	369.7	4.7	92.5106	65.1	25.7	73.7	5.01628	5.12332	7852.81					507.2	2.4	105.667	4	19762087	358.2	6.4	79.25	149	13.9	96.9	3.69659	3.76022	3040.72
	451.2	2.3	98.087	2.3	18756825	451.2	4.6	98.087	0	19.9	23.7	19.038	1.04528	5921.09					600.5	1.3	230.962	1.1	18756825	600.5	2.4	250.208	0	20.2	25.5	23.549	0.857785	10985.7
	399	3.3	60.4545	7.2	16766040	399	10.5	38	0	27	47.8	8.34728	3.23459	9655.56					612.4	2.8	109.357	12.4	16766040	495.7	15.2	40.2895	116.7	33.5	97.2	5.09979	6.56889	8960.67
	490	4.2	58.3333	4.9	15968334	459.3	9.1	53.8462	30.7	48.8	50.2	9.1494	5.33368	5140.77					503	2.5	100.6	3.1	15968334	503	5.6	89.8214	0	13.3	49.1	10.2444	1.29827	5906.98
	302.4	5.2	29.0769	6.6	11505621	253.2	11.8	25.6271	49.2	29.6	66.1	3.83056	7.72733	4112.64					379.4	3.8	49.9211	5	11505621	365.2	8.8	43.1136	14.2	10.9	45.2	8.07965	1.34907	1723.59
	417.4	1.4	149.071	6.4	9992786	327.7	7.8	53.5128	89.7	7.7	207.5	1.57928	4.87565	2736.15					300	4.8	31.25	5.8	9992786	300	10.6	28.3019	0	16.2	143.2	2.09497	7.7328	2648.19
	588.5	2.7	108.981	3	6820657	588.5	5.7	103.246	0	14.3	59.2	9.94088	1.4385	5417.24					531.8	3	88.6333	0.6	6820657	531.8	3.6	147.722	0	18.1	41.3	12.8765	1.40566	6548.58
	666.2	1.6	208.188	2.9	5584783	666.2	4.5	148.044	0	16.7	81	8.22469	2.03047	11859.9					591.4	1.5	197.133	1.8	5584783	591.4	3.3	179.212	0	11.9	41.7	14.1823	0.839077	2749.5
	734.3	5.1	71.9902	6.4	5032064	468	11.5	63.8522	266.3	26.8	69.3	6.75325	3.96846	10134.6					276.3	1.8	76.75	4	5032064	233.5	5.8	47.6379	42.8	19.2	34.1	6.84751	2.80394	2733.68
	400.3	3.4	58.8676	7.2	2945459	370.3	10.6	37.7642	30	19.7	114.4	3.23689	6.08609	12054.9					334.2	1.3	128.538	3.9	2945459	334.2	5.2	64.2692	0	13	136.8	2.44298	5.32136	7626.58
					138590																		138590
