# Supplementary material for: Uneven effects of trans-vaginal mesh reconstruction on the viscoelastic property of the urinary bladder in patients with pelvic organ prolapse
Source: Front Bioeng Biotechnol. 2026 Jan 12;13:1677779. doi: 10.3389/fbioe.2025.1677779 (PMC12832731; doi:10.3389/fbioe.2025.1677779)
Supplement: Supplementary file 12 [file Table1.xlsx]

## Sheet: 工作表1
	ITERM	P	Corrected P	Significance
Compliance	C1/2-C2/2 pre	<0.001	0.005	**
	Pre-Pos C2/2	<0.001	0.01	**
	Pthd	0.001	0.015	**
	Pthd2/2	0.001	0.02	**
	Cm	0.004	0.025	**
	Vres	0.033	0.03	NS
	Pthd1/2	0.084	0.035	NS
	C1/2-C2/2 pos	0.102	0.04	NS
	Vinf	0.112	0.045	NS
	pre-pos C1/2	0.572	0.05	NS
